# Supplementary material for: International Standards for Neurological Classification of Spinal Cord Injury: factors influencing the frequency, completion and accuracy of documentation of neurology for patients with traumatic spinal cord injuries
Source: Eur J Orthop Surg Traumatol. 2019 Jul 19;29(8):1639–48. doi: 10.1007/s00590-019-02502-7 (PMC6851215; doi:10.1007/s00590-019-02502-7)
Supplement: Supplementary file 1 — Supplementary file: Raw data of patient demographics and completion of components of ISNCSCI chart (XLSX 26 kb) [file 590_2019_2502_MOESM1_ESM.xlsx]

## Sheet: Patient & injury factors
Patient no	Age	Gender	LOS (days)	Number of ASIA charts	Site bony injury	SCI severity (complete vs incomplete)	Neurological status at presentation	Non-spinal injuries	Spinal surgery	ITU stay?
1	74	F	50	8	Cervical	Incomplete	Tetraplegic	N	N	N
2	32	M	6	1	Cervical	Incomplete	Tetraplegic	N	Y	Y (6 days)
3	56	M	32	1	Cervical	Incomplete	Tetraplegic	N	N	N
4	81	M	40	2	Lumbar	Incomplete	Paraplegic	N	N	N
5	23	F	6	0	Lumbar	Incomplete	Paraplegic	N	N	N
6	66	F	34	2	Lumbar	Incomplete	Paraplegic	N	Y	N
7	55	M	18	4	Cervical	complete	Tetraplegic	N	Y	y (10 days)
8	52	M	14	5	None	Incomplete	Paraplegic	Distal radial #, L metatarsal #, R frontal #	N	N
9	50	M	11	4	Cervical	Incomplete	Tetraplegic	N	N	N
10	79	M	16	1	Cervical	Incomplete	Tetraplegic	N	Y	Y (14 days)
11	72	F	38	10	None	Incomplete	Tetraplegic	N	N	Y (31 days)
12	71	M	15	1	None	Incomplete	Paraplegic	Multiple facial injuries	N	N
13	87	M	14	1	Cervical	Incomplete	Tetraplegic	N	Y	N
14	57	F	16	4	Cervical	complete	Tetraplegic	N	Y	y(6 days)
15	47	M	28	5	Thoracic	Incomplete	Paraplegic	11th & 12th ribs fracture	Y	N
16	85	F	9	2	Cervical	Incomplete	Tetraplegic	Facial injuries	N	N
17	85	M	15	2	None	Incomplete	Tetraplegic	N	N	N
18	53	M	21	8	Cervical	complete	Tetraplegic	N	N	N
19	93	M	13	1	Cervical	Incomplete	Tetraplegic	N	N	N
20	28	M	20	4	Cervical	complete	Tetraplegic	N	Y	Y(20 days)
21	62	M	6	1	Lumbar	Incomplete	Paraplegic	Pelvic and R ankle #	Y	N
22	54	M	35	5	Cervical	Incomplete	Tetraplegic	Wrist #	N	Y(26 days)
23	43	F	30	5	Thoracic	Incomplete	Paraplegic	Multiple friction butns, wrist #, R 5th malleolar #	Y	N
24	54	F	49	10	Lumbar	complete	Paraplegic	N	Y	N
25	61	M	20	0	Thoracolumbar #	n/a	No SCI	Rib fracture, skull #, tension pneumothorax, subdural haemorrhage, haemothorax	Y	Y (18)
26	83	M	22	1	Cervical #	n/a	No SCI	N	N	N
27	60	M	5	0	Cervical #	n/a	No SCI	Acetabulum #	N	N
28	65	F	14	0	Multi-level #	n/a	No SCI	Pelvic #	N	N
29	28	F	4	0	Lumbar #	n/a	No SCI	Rib #, lung contusion, liver contusion	N	N
30	22	M	11	1	Thoracic #	n/a	No SCI	Rib #	Y	N
31	31	M	18	0	Thoracolumbar #	n/a	No SCI	Rib #, liver laceratin, pubis and acetabular #	Y	N
32	26	M	4	0	Cervical #	n/a	No SCI	N	N	N
33	57	M	6	0	Cervical #	n/a	No SCI	Vertebral artery dissection	Y	N
34	81	F	12	0	Cervical #	n/a	No SCI	Clavicle #, rib fracture	N	N
35	20	M	23	0	Cervical #	n/a	No SCI	Diffuse axonal brain injury, bilateral femoral #	N	Y (5)
36	51	M	11	0	Cervical #	n/a	No SCI	Rib #, radial #	N	N
37	43	F	6	1	Lumbar #	n/a	No SCI	Rib #, multiple grazes and bruises over the body	Y	Y (3)
38	74	M	14	0	Thoracic #	n/a	No SCI	L pinna laceration	Y	N
39	62	M	16	0	Thoracic #	n/a	No SCI	Sternal #, pericardial effusion,	N	N
40	69	M	5	0	Cervical #	n/a	No SCI	N	N	N
41	51	M	13	0	Multi-level #	n/a	No SCI	n	N	N
42	60	F	19	0	Cervical #	n/a	No SCI	traumatic brain injury, facial #	Y	Y (6)
43	32	F	6	0	Thoracic #	n/a	No SCI	N	Y	N
44	47	M	8	0	Lumbar #	n/a	No SCI	N	Y	N
45	61	M	67	6	Thoracic #	n/a	No SCI	N	Y	Y
46	70	M	15	0	Multi-level #	n/a	No SCI	Minor head injury, rib #	Y	Y (9)
47	78	M	7	0	Thoracic #	n/a	No SCI	sternal #, minor lung contusion	N	N
48	33	M	17	0	Thoracolumbar #	n/a	No SCI	Occipital #, small bilateral frontal & temporal contusions, 5th metacarpal #	N	N
49	40	M	10	0	Thoracic #	n/a	No SCI	N	Y	N
50	42	F	35	0	Lumbar #	n/a	No SCI	Pelvic #, ankle #,	N	N

## Sheet: ASIA chart completion & accurac
ASIA form number	Clinician grade	Not-tested dermatomes/ myotomes	Comments (Y/N)	Could not be determined?	Gender	Age (< 60 vs >=60)	Neurology	Severity	Type	Site of injury (bony)	Non-spinal injuries	Spine fusion surgery	ITU admission	Upper limb motor score	Lower limb motor score	Light touch total	Pin Prick total	R Sensory level	L sensory level	R Motor level	L motor level	NLI	Complete/Incomplete	AIS
1a	CT1	L2 myotome, DAP, VAC, S3 dermatome, S4-S5 dermatomes	N	Complete, AIS grade, ZPP, sensory score, LLMS	F	>=	SCI	Incomplete	Tetreplegia	Cervical	N	N	N	Y	Y (but inaccurate)	N	N	N	N	N	N	N	N	N
1b	CT1	L2 myotome, DAP, VAC, S3 dermatome, S4-S5 dermatomes	N	Complete, AIS grade, ZPP, sensory score, LLMS	F	>=	SCI	Incomplete	Tetreplegia	Cervical	N	N	N	Y	Y (but inaccurate)	N	N	N	N	N	N	N	N	N
1c	Unknown	DAP, VAC, S3 dermatome, S4-S5 dermatomes	N	Complete, AIS grade, ZPP, sensory score	F	>=	SCI	Incomplete	Tetreplegia	Cervical	N	N	N	Y	Y	N	N	N	N	N	N	N/A	N	N
1d	CT1	DAP, VAC, S3 dermatome, S4-S5 dermatomes	N	Complete, AIS grade, ZPP, sensory score	F	>=	SCI	Incomplete	Tetreplegia	Cervical	N	N	N	Y	Y	N	N	N	N	N	N	N	N	N
1e	CT1	DAP, VAC, S3 dermatome, S4-S5 dermatomes	N	Complete, AIS grade, ZPP, sensory score	F	>=	SCI	Incomplete	Tetreplegia	Cervical	N	N	N	Y	Y	N	N	N	N	N	N	N	N	N
1f	CT1	DAP, VAC, S3 dermatome, S4-S5 dermatomes, All dermatomes for pin prick	N	Complete, SL, NLI, AIS grade, ZPP, sensory score	F	>=	SCI	Incomplete	Tetreplegia	Cervical	N	N	N	Y	Y	N	N	N	N	N	N	N	N	N
1g	CT1	DAP, VAC, S3 dermatome, S4-S5 dermatomes, All dermatomes for pin prick	N	Complete, SL, NLI, AIS grade, ZPP, sensory score	F	>=	SCI	Incomplete	Tetreplegia	Cervical	N	N	N	Y	Y	N	N	N	N	N	N	N	N	N
1h	CT1	DAP, VAC, S3 dermatome, S4-S5 dermatomes, All dermatomes for pin prick	N	Complete, SL, NLI, AIS grade, ZPP, sensory score	F	>=	SCI	Incomplete	Tetreplegia	Cervical	N	N	N	Y	Y	N	N	N	N	N	N	N/A	N	N
2	SHO	None	N/A	None	M	<	SCI	Incomplete	Tetreplegia	Cervical	N	Y	Y	Y	Y	Y	Y	Y	Y	Y	Y	Y	Y	Y
3	ST1	None	N/A	None	M	<	SCI	Incomplete	Tetreplegia	Cervical	N	N	N	Y	Y	Y	Y	N	N	N	N	N/A	Y	N
4a	F1	DAP, VAC, S2-S3 dermatome, S4-S5 dermatomes	N	Complete, AIS grade, ZPP, sensory score	M	>=	SCI	Incomplete	Paraplegia	Thoracolumbar	N	N	N	Y	Y	Y (but should be ND)	Y (but should be ND)	N	N	N	N	N/A	N	N
4b	ST1	DAP, VAC	N	None	M	>=	SCI	Incomplete	Paraplegia	Thoracolumbar	N	N	N	Y	Y	N	N	N	N	N	N	N/A	N	N
6a	SHO	DAP, VAC	N	None	F	>=	SCI	Incomplete	Paraplegia	Thoracolumbar	N	Y	N	Y	Y	Y	Y	N	N	N	N	N	N	N
6b	Student	DAP, VAC	N	None	F	>=	SCI	Incomplete	Paraplegia	Thoracolumbar	N	Y	N	Y	Y	Y	Y	N	N	N	N	N	N	N
7a	F2	DAP, VAC	N	Complete, AIS grade, ZPP	M	<	SCI	Complete	Tetreplegia	Cervical	N	Y	Y	Y	Y	Y	Y	Y	Y	Y	Y	Y	Y	Y
7b	Unknown	DAP, VAC, S4-S5 dermatomes	Y (Not for rolling, so PR not tested)	Complete, AIS grade, ZPP, sensory score	M	<	SCI	Complete	Tetreplegia	Cervical	N	Y	Y	N	N	N	N	N	N	N	N	N/A	N	N
7c	ST3	DAP, VAC	N	Complete, AIS grade, ZPP	M	<	SCI	Complete	Tetreplegia	Cervical	N	Y	Y	N	N	N	N	N	N	N	N	N	N	N
7d	ST1	DAP, VAC, S3 dermatome, S4-S5 dermatomes	Y (Not for rolling, so PR not tested)	Complete, AIS grade, ZPP, sensory score	M	<	SCI	Complete	Tetreplegia	Cervical	N	Y	Y	Y	Y	Y (but should be ND)	Y (but should be ND)	N	N	N	N	N/A	N	N
8a	F1	C6 myotome	Y (Not assessed due to wrist fracture)	R motor level, ULMS	M	<	SCI	Incomplete	Paraplegia	None	Y	N	N	Y (But C6 NT, so inaccurate)	Y	Y	Y	Y(but inaccurate)	Y(but inaccurate)	Y(but inaccurate)	Y(but inaccurate)	N/A	N	N
8b	F1	C6 myotome	Y (Not assessed due to wrist fracture)	R motor level, ULMS	M	<	SCI	Incomplete	Paraplegia	None	Y	N	N	Y (But C6 NT, so inaccurate)	Y	Y	Y	N	N	N	N	N/A	N	N
8c	F1	C5 - T1 myotome (R side), DAP, VAC, S3 dermatome, S4-S5 dermatomes	N	ULMS, complete, ZPP, AIS grade, sensory score	M	<	SCI	Incomplete	Paraplegia	None	Y	N	N	N	N	N	N	N	N	N	N	N/A	N	N
8d	Physio	C5 - T1 myotome (R side), DAP, VAC, S3 dermatome, S4-S5 dermatomes	N	ULMS, complete, ZPP, AIS grade, sensory score	M	<	SCI	Incomplete	Paraplegia	None	Y	N	N	Y (NT, so inaccurate)	Y	N	N	N	N	N	N	N/A	N	N
8e	Physio	C5 - T1 myotome (R side), DAP, S4-S5 dermatomes	Y (explained cast in right arm. But no explanation for why others not tested	ULMS, L motor level, sensory score	M	<	SCI	Incomplete	Paraplegia	None	Y	N	N	N	Y	N	N	N	N	N	N	N/A	N	N
9a	Unknown	VAC, DAP, S1-S3 dermatomes, S4 -S5 dermatomes	N	Sensory scores, complete, ZPP, AIS grade	M	<	SCI	Incomplete	Tetreplegia	Cervical	N	N	N	Y	Y	N	N	N	N	N	N	N/A	Y (but inaccurate)	N
9b	SHO	None	N/A	None	M	<	SCI	Incomplete	Tetreplegia	Cervical	N	N	N	Y	Y	Y	Y	Y	Y	Y	Y	Y	Y	Y
9c	F2	None	N/A	None	M	<	SCI	Incomplete	Tetreplegia	Cervical	N	N	N	Y	Y	Y	Y	Y	Y	Y	Y	Y	Y	Y
9d	F2	None	N/A	None	M	<	SCI	Incomplete	Tetreplegia	Cervical	N	N	N	Y	Y	Y	Y	Y	Y	Y	Y	Y	Y	Y
10	CT1	VAC, DAP	N	Complete, AIS grade, ZPP	M	>=	SCI	Incomplete	Tetreplegia	Cervical	N	Y	Y	Y	Y	Y	Y	Y	Y	Y(but inaccurate)	Y(but inaccurate)	N/A	N	N
11a	Unknown	All dermatomes, VAC, DAP	N	Sensory scores, sensory levels, complete, ZPP, AIS grade, NLI	F	>=	SCI	Incomplete	Tetreplegia	None	N	N	Y	N	N	N	N	N	N	N	N	N	N	N
11b	SHO	None	N/A	None	F	>=	SCI	Incomplete	Tetreplegia	None	N	N	Y	Y	Y	Y	N	Y(but inaccurate)	Y(but inaccurate)	N	N	N/A	Y	N
11c	SHO	None	N/A	None	F	>=	SCI	Incomplete	Tetreplegia	None	N	N	Y	Y	Y	Y	Y	N	N	N	N	N/A	Y	N
11d	Unknown	L2 - S1 myotome, VAC, DAP, S3 dermatome, S4 - S5 dermatome	N	LLMS, Motor levels, sensory score, complete, AIS, ZPP	F	>=	SCI	Incomplete	Tetreplegia	None	N	N	Y	N	N	N	N	N	N	N	N	N	N	N
11e	F1	None	N/A	None	F	>=	SCI	Incomplete	Tetreplegia	None	N	N	Y	Y	Y	N	N	N	N	N	N	N/A	Y	N
11f	CT1	None	N/A	None	F	>=	SCI	Incomplete	Tetreplegia	None	N	N	Y	Y	Y	N	N	N	N	N	N	N/A	N	N
11g	ST2	None	N/A	None	F	>=	SCI	Incomplete	Tetreplegia	None	N	N	Y	Y	Y	Y	Y	Y	Y	N	N	N/A	Y	N
11h	F2	All myotomes, S2 -S3 dermatomes, S4 -S5 dermatomes, VAC	Y (patient wanted a break. Thus could not complete examination)	ULMS, LLMS, sensory scores, motor level, AIS	F	>=	SCI	Incomplete	Tetreplegia	None	N	N	Y	N	N	N	N	N	N	N	N	N/A	N	N
11i	F2	T1 - S1 myotomes, All pin prick dermatomes, LT dermatomes (T3 - L1; S1 - S5), VAC, DAP	N	ULMS, LLMS, sensory scores, complete, motor level, sensory level, AIS, ZPP	F	>=	SCI	Incomplete	Tetreplegia	None	N	N	Y	N	N	N	N	N	N	N	N	N/A	N	N
11j	SHO	All pin prick dermatomes, S3 - S5 LT dermatomes, VAC	N	Sensory scores, sensory levels, AIS	F	>=	SCI	Incomplete	Tetreplegia	None	N	N	Y	N	N	N	N	N	N	N	N	N/A	N	N
12	SpR	All pin prick dermatomes, DAP	N	Pin prick score, sensory levels, AIS	M	>=	SCI	Incomplete	Paraplegia	None	Y	N	N	Y	Y	N	N	N	N	N	N	N/A	Y	N
13	F2	VAC and DAP	N	None	M	>=	SCI	Incomplete	Tetreplegia	Cervical	N	Y	N	Y	Y	Y	Y	N	N	N	N	N/A	Y(but inaccurate)	N
14a	SpR	None	N/A	None	F	<	SCI	Complete	Tetreplegia	Cervical	N	Y	Y	Y	Y	Y	Y	Y(but inaccurate)	Y(but inaccurate)	Y	Y	Y (but inaccurate due to wrong sensory level)	Y	N
14b	Unknown	None	N/A	None	F	<	SCI	Complete	Tetreplegia	Cervical	N	Y	Y	Y	Y	Y	Y	Y	Y	Y(but inaccurate)	Y(but inaccurate)	N/A	Y	N
14c	F1	None	N/A	None	F	<	SCI	Complete	Tetreplegia	Cervical	N	Y	Y	Y	Y	Y	Y	Y	Y	Y	Y	N/A	Y	Y
14d	F2	None	N/A	None	F	<	SCI	Complete	Tetreplegia	Cervical	N	Y	Y	Y	Y	Y	Y	N	N	N	N	N	N	N
15a	SHO	None	N/A	None	M	<	SCI	Incomplete	Paraplegia	Thoracolumbar	Y	Y	N	N	N	N	N	N	N	N	N	N	N	N
15b	CT1	S3 dermatome, S4 -S5 dermatomes, VAC, DAP	N	Sensory score, complete, ZPP, AIS	M	<	SCI	Incomplete	Paraplegia	Thoracolumbar	Y	Y	N	N	Y	N	N	N	N	N	N	N/A	N	N
15c	CT1	S3 dermatome, S4 -S5 dermatomes, VAC, DAP	N	Sensory score, complete, ZPP, AIS, NLI	M	<	SCI	Incomplete	Paraplegia	Thoracolumbar	Y	Y	N	N	Y	N	N	N	N	N	N	N	N	N
15d	SpR	S3 dermatome, S4 -S5 dermatomes, VAC, DAP	N	Sensory score, complete, ZPP, AIS, NLI	M	<	SCI	Incomplete	Paraplegia	Thoracolumbar	Y	Y	N	N	N	N	N	N	N	N	N	N	N	N
15e	CT1	S4 -S5 dermatomes, VAC, DAP	N	Sensory score, complete, AIS, NLI, ZPP	M	<	SCI	Incomplete	Paraplegia	Thoracolumbar	Y	Y	N	N	Y	N	N	N	N	N	N	N	N	N
16a	F1	S3 dermatome, S4 -S5 dermatomes, DAP, VAC	N	Sensory score, complete, AIS, ZPP	F	>=	SCI	Incomplete	Tetreplegia	Cervical	Y	N	N	Y	Y	Y (but inaccurate)	Y (but inaccurate)	Y(but inaccurate)	Y(but inaccurate)	N	N	N/A	N	N
16b	F1	S3 dermatome, S4 -S5 dermatomes, DAP	N	Sensory score, complete, AIS, ZPP	F	>=	SCI	Incomplete	Tetreplegia	Cervical	Y	N	N	Y	Y	Y (but inaccurate)	Y (but inaccurate)	N	N	N	N	N/A	N	N
17a	F2	None	N/A	None	M	>=	SCI	Incomplete	Tetreplegia	None	N	N	N	Y	Y	Y	Y	N	N	N	N	N/A	N	N
17b	SHO	DAP	N	None	M	>=	SCI	Incomplete	Tetreplegia	None	N	N	N	Y	Y	Y	Y	N	N	N	N	N/A	N	N
18a	ST1	DAP	N	None	M	<	SCI	Complete	Tetreplegia	Cervical	N	N	N	Y	Y	Y	Y	N	N	N	N	N	N	N
18b	F1	S2 -S3 dermatomes, S4 -S5 dermatomes, DAP, VAC	Y (Patient did not consent to rectal exam)	Sensory scores, complete, ZPP, AIS grade, NLI	M	<	SCI	Complete	Tetreplegia	Cervical	N	N	N	Y	Y	N	N	N	N	N	N	N	N	N
18c	F1	None	N/A	None	M	<	SCI	Complete	Tetreplegia	Cervical	N	N	N	Y	Y	Y	Y	Y(but inaccurate)	Y(but inaccurate)	Y(but inaccurate)	Y(but inaccurate)	N	Y	N
18d	SHO	None	N/A	None	M	<	SCI	Complete	Tetreplegia	Cervical	N	N	N	Y	Y	Y	Y	Y(but inaccurate)	Y(but inaccurate)	Y(but inaccurate)	Y(but inaccurate)	N	N	N
18e	SHO	None	N/A	None	M	<	SCI	Complete	Tetreplegia	Cervical	N	N	N	Y	Y	Y	Y	N	N	N	N	N	N	N
18f	F1	S4 - S5 pin prick	N	PP sensory score	M	<	SCI	Complete	Tetreplegia	Cervical	N	N	N	Y	Y	Y	Y	N	N	N	N	N	Y	N
18g	CT2	S3 dermatome, S4 -S5 dermatomes, VAC, DAP	N	Sensory scores, complete, AIS grade, ZPP, NLI	M	<	SCI	Complete	Tetreplegia	Cervical	N	N	N	Y	Y	N	N	N	N	N	N	N	N	N
18h	Student	S2 -S3 dermatomes, S4 -S5 dermatomes, DAP, VAC	N	Sensory scores, complete, AIS grade, ZPP, NLI	M	<	SCI	Complete	Tetreplegia	Cervical	N	N	N	Y	Y	N	N	N	N	N	N	N	N	N
19	CT2	None	N/A	None	M	>=	SCI	Incomplete	Tetreplegia	Cervical	N	N	N	Y	Y	Y	Y	N	N	N	N	Y (but inaccurate)	Y (but inaccurate)	Y (but inaccurate)
20a	Unknown	VAC, DAP, all dermatomes right pin prick, all dermatomes left light touch	N	Sensory scores, sensory level, complete, AIS, ZPP, NLI	M	<	SCI	Complete	Tetreplegia	Cervical	N	Y	Y	N	N	N	N	N	N	N	N	N	N	N
20b	CT2	S4 -S5 dermatomes, VAC, DAP	Y (Not for rolling, so PR not tested)	Sensory scores, complete, AIS grade, ZPP	M	<	SCI	Complete	Tetreplegia	Cervical	N	Y	Y	N	N	N	N	N	N	N	N	N/A	N	N
20c	F2	S2 -S3 dermatomes, S4 -S5 dermatomes, DAP, VAC	N	Sensory scores, complete, AIS, ZPP, NLI	M	<	SCI	Complete	Tetreplegia	Cervical	N	Y	Y	Y	Y	Y (but inaccurate)	Y (but inaccurate)	N	N	N	N	N	N	N
20d	F2	S2 -S3 dermatomes, S4 -S5 dermatomes, DAP, VAC	N	Sensory scores, complete, AIS, ZPP, NLI	M	<	SCI	Complete	Tetreplegia	Cervical	N	Y	Y	N	N	N	N	N	N	N	N	N	N	N
21	SpR	None	N/A	None	M	>=	SCI	Incomplete	Paraplegia	Thoracolumbar	Y	Y	N	Y	Y	Y	Y	Y(but inaccurate)	Y(but inaccurate)	Y(but inaccurate)	Y(but inaccurate)	N/A	Y	Y (but inaccurate)
22a	Unknown	S2 -S3 dermatomes, S4 -S5 dermatomes, DAP, VAC	N	Sensory scores, complete, AIS, ZPP, NLI	M	<	SCI	Incomplete	Tetreplegia	Cervical	Y	N	Y	Y	Y	N	N	N	N	N	N	N/A	N	N
22b	CT2	S2 -S3 dermatomes, S4 -S5 dermatomes, DAP, VAC	N	Sensory scores, complete, AIS, ZPP, NLI	M	<	SCI	Incomplete	Tetreplegia	Cervical	Y	N	Y	Y	N	N	N	N	N	N	N	N/A	N	N
22c	Physio	S3 dermatome, S4 -S5 dermatomes, DAP, VAC	N	Sensory scores, complete, AIS, ZPP, NLI	M	<	SCI	Incomplete	Tetreplegia	Cervical	Y	N	Y	N	N	Y (but inaccurate)	N	N	N	N	N	N/A	N	N
22d	Unknown	S3 dermatome, S4 -S5 dermatomes, VAC	N	Sensory scores, ZPP	M	<	SCI	Incomplete	Tetreplegia	Cervical	Y	N	Y	Y	Y	Y (but inaccurate)	Y (but inaccurate)	N	N	N	N	N/A	N	N
22e	CT1	C6 myotome (right), and VAC	Y (cast in R hand) but does not say why VAC not tested	ULMS	M	<	SCI	Incomplete	Tetreplegia	Cervical	Y	N	Y	Y	Y	Y	Y	N	N	N	N	N/A	Y	N
23a	Unknown	S2 -S3 dermatomes, S4 -S5 dermatomes	N	Sensory scores, ZPP	F	<	SCI	Incomplete	Paraplegia	Thoracolumbar	Y	Y	N	N	N	N	N	N	N	N	N	N/A	N	N
23b	F1	None	N/A	None	F	<	SCI	Incomplete	Paraplegia	Thoracolumbar	Y	Y	N	Y	Y	Y	Y	Y(but inaccurate)	Y(but inaccurate)	Y(but inaccurate)	Y(but inaccurate)	N/A	N	N
23c	F2	None	N/A	None	F	<	SCI	Incomplete	Paraplegia	Thoracolumbar	Y	Y	N	Y	Y	Y	Y	N	N	N	N	N/A	N	N
23d	F1	None	N/A	None	F	<	SCI	Incomplete	Paraplegia	Thoracolumbar	Y	Y	N	Y	Y	Y	Y	N	N	N	N	N/A	N	N
23e	F1	VAC, DAP	N	None	F	<	SCI	Incomplete	Paraplegia	Thoracolumbar	Y	Y	N	Y	Y	N	N	N	N	N	N	N/A	N	N
24a	ST1	DAP	N	None	F	<	SCI	Complete	Paraplegia	Thoracolumbar	N	Y	N	Y	Y	N	N	N	N	N	N	N/A	N	N
24b	F2	S4 -S5 dermatomes, DAP, VAC	N	Sensory scores, complete, AIS, ZPP	F	<	SCI	Complete	Paraplegia	Thoracolumbar	N	Y	N	Y	Y	Y (but inaccurate)	Y (but inaccurate)	N	N	N	N	N/A	N	N
24c	F2	VAC	N	None	F	<	SCI	Complete	Paraplegia	Thoracolumbar	N	Y	N	Y	Y	Y	Y	N	N	N	N	N/A	N	N
24d	F2	VAC	N	None	F	<	SCI	Complete	Paraplegia	Thoracolumbar	N	Y	N	Y	Y	Y	Y	Y	Y	Y(but inaccurate)	Y(but inaccurate)	N/A	Y	N
24e	Student	S4-S5 dermatome	N	Complete, sensory score, AIS, ZPP	F	<	SCI	Complete	Paraplegia	Thoracolumbar	N	Y	N	Y	Y	Y (but inaccurate)	Y (but inaccurate)	N	N	N	N	N/A	N	N
24f	F1	None	N/A	None	F	<	SCI	Complete	Paraplegia	Thoracolumbar	N	Y	N	Y	Y	Y	Y	N	N	N	N	N/A	N	N
24g	F1	None	N/A	None	F	<	SCI	Complete	Paraplegia	Thoracolumbar	N	Y	N	Y	Y	Y	Y	N	N	N	N	N/A	N	N
24h	CT1	VAC, DAP	N	Complete, ZPP, AIS	F	<	SCI	Complete	Paraplegia	Thoracolumbar	N	Y	N	N	N	N	N	N	N	N	N	N/A	N	N
24i	F1	None	N/A	None	F	<	SCI	Complete	Paraplegia	Thoracolumbar	N	Y	N	Y	Y	N	N	N	N	N	N	N/A	N	N
24j	F1	None	N/A	None	F	<	SCI	Complete	Paraplegia	Thoracolumbar	N	Y	N	Y	Y	N	N	N	N	N	N	N/A	N	N
26	SHO	S3 dermatome, S4 -S5 dermatomes, DAP, VAC	Y (Patient did not consent to rectal exam)	sensory score, complete, AIS, ZPP	M	>=	No SCI	N/A	N/A	Cervical	N	N	N	Y	Y	Y (but inaccurate)	Y (but inaccurate)	Y(but inaccurate)	Y(but inaccurate)	Y(but inaccurate)	Y(but inaccurate)	N/A	Y(but inaccurate)	N
30	ST1	None	N/A	None	M	<	No SCI	N/A	N/A	Thoracolumbar	Y	Y	N	Y	Y	Y	Y	N	N	N	N	N/A	N	Y (but inaccurate)
37	F1	None	N/A	None	F	<	No SCI	N/A	N/A	Thoracolumbar	Y	Y	Y	Y	Y	Y	Y	N	N	N	N	N/A	N	N
45a	F1	S3 dermatome	N	Sensory scores	M	>=	No SCI	N/A	N/A	Thoracolumbar	N	Y	Y	Y	Y	Y (but inaccurate)	Y (but inaccurate)	Y(but inaccurate)	Y(but inaccurate)	Y(but inaccurate)	Y(but inaccurate)	N/A	Y	Y
45b	ST1	None	N/A	None	M	>=	No SCI	N/A	N/A	Thoracolumbar	N	Y	Y	Y	Y	Y	Y	N	N	N	N	N/A	N	Y
45c	CT1	None	N/A	None	M	>=	No SCI	N/A	N/A	Thoracolumbar	N	Y	Y	Y	Y	Y	Y	Y(but inaccurate)	Y(but inaccurate)	Y(but inaccurate)	Y(but inaccurate)	N/A	N	Y
45d	F1	None	N/A	None	M	>=	No SCI	N/A	N/A	Thoracolumbar	N	Y	Y	Y	Y	Y	Y	Y(but inaccurate)	Y(but inaccurate)	N	N	N/A	N	N
45e	F1	None	N/A	None	M	>=	No SCI	N/A	N/A	Thoracolumbar	N	Y	Y	Y	Y	Y	Y	Y(but inaccurate)	Y(but inaccurate)	Y(but inaccurate)	Y(but inaccurate)	N/A	N	N
45f	ST1	None	N/A	None	M	>=	No SCI	N/A	N/A	Thoracolumbar	N	Y	Y	Y	Y	Y	Y	N	N	N	N	N/A	N	N
